# Supplementary material for: Development of an Ophthalmic Hydrogel to Deliver MG53 and Promote Corneal Wound Healing
Source: Pharmaceutics. 2025 Apr 16;17(4):526. doi: 10.3390/pharmaceutics17040526 (PMC12030682; doi:10.3390/pharmaceutics17040526)
Supplement: Supplementary file 1 [file pharmaceutics-17-00526-s001.zip]

Archive with 1 entries (1 files):
- pharmaceutics-3529210-supplementary.pdf
